# Supplementary material for: In-silico and in-vitro studies to identify potential inhibitors of SARS-CoV-2 spike protein from Omani medicinal plants
Source: Heliyon. 2024 Oct 24;10(21):e39649. doi: 10.1016/j.heliyon.2024.e39649 (PMC11564015; doi:10.1016/j.heliyon.2024.e39649)
Supplement: Multimedia component 1 [file mmc1.xlsx]

## Sheet: Sheet1
Family	Plant Name	Local Name	Part use	Traditional use	Phytochemical name	IMPPAT Phytochemical identifier	references
Amaranthaceae	Celosia argentea	Al-Deek	Flower	Anti-inflammatory and disinfectant	Isoamaranthin	IMPHY000224	ISBN:9780387706375
					Isocelosianin II	IMPHY000418	ISBN:9780387706375
					Celosianin II	IMPHY002107	ISBN:9780387706375
					Betanidin	IMPHY002922	ISBN:9770972795006
					Amarantin	IMPHY004125	ISBN:9780387706375
	Digera muricata	Shoki	Leaf	Anti-inflammatory	Palmitic acid	IMPHY007327	ISBN:9788185042145
Apocynaceae	Calotropis procera	Ashakhar	Leaf	Dried leaves smoked for asthma	Myristic acid	IMPHY000060	DOI:10.1080/0972060x.2008.10643601
					beta-Bisabolene	IMPHY000399	DOI:10.1080/0972060x.2008.10643601
					Geranylacetone	IMPHY001548	DOI:10.1080/0972060x.2008.10643601
					Myristicin	IMPHY003398	DOI:10.1080/0972060x.2008.10643601
					Nonanal	IMPHY003525	DOI:10.1080/0972060x.2008.10643601
					Calotropin	IMPHY004159	ISBN:9788172361266, ISBN:9788190115131, The Unani Pharmacopoeia of India Part-1 Volume-1
					p-Cymene	IMPHY006145	DOI:10.1080/0972060x.2008.10643601
					beta-Ionone	IMPHY006485	DOI:10.1080/0972060x.2008.10643601
					Eucalyptol	IMPHY010072	DOI:10.1080/0972060x.2008.10643601
					Calotropagenin	IMPHY010197	ISBN:9788172361266
					Farnesylacetone	IMPHY010538	DOI:10.1080/0972060x.2008.10643601
					4-Carvomenthenol	IMPHY011396	DOI:10.1080/0972060x.2008.10643601
					alpha-Amyrin	IMPHY011619	ISBN:9788172361150
					alpha-Terpinene	IMPHY011643	DOI:10.1080/0972060x.2008.10643601
					Linalool	IMPHY012058	DOI:10.1080/0972060x.2008.10643601
					alpha-Pinene	IMPHY012061	DOI:10.1080/0972060x.2008.10643601
					beta-Pinene	IMPHY012147	DOI:10.1080/0972060x.2008.10643601
					Sabinene	IMPHY012165	DOI:10.1080/0972060x.2008.10643601
					beta-Amyrin	IMPHY012223	ISBN:9770972795006, ISBN:9780387706375, ISBN:9788171360536, ISBN:9788172360481, ISBN:9788172361150, ISBN:9788185042114
					Caryophyllene oxide	IMPHY012667	DOI:10.1080/0972060x.2008.10643601
					Phytol	IMPHY012712	DOI:10.1080/0972060x.2008.10643601
					beta-Caryophyllene	IMPHY014831	DOI:10.1080/0972060x.2008.10643601
					beta-Sitosterol	IMPHY014836	ISBN:9770972795006
					Cedrol	IMPHY014857	DOI:10.1080/0972060x.2008.10643601
					Fenchol	IMPHY014914	DOI:10.1080/0972060x.2008.10643601
					Limonene	IMPHY014988	DOI:10.1080/0972060x.2008.10643601
					Rutin	IMPHY015047	ISBN:9788172361150, ISBN:9788185042114
	Nerium oleander	Haban	leaf	Leaves are used to cure sinusitis and bronchitis	Oleagenin	IMPHY000269	ISBN:9788185042084
					Adynerin	IMPHY000953	ISBN:9788185042053
					16-Dehydroadynerigenin-beta-d-diginoside	IMPHY002330	ISBN:9788171360536, ISBN:9788185042084
					Neriaside	IMPHY002707	ISBN:9788185042084
					Oleandrin	IMPHY003634	ISBN:9780387706375, ISBN:9788172361266, ISBN:9788185042053, ISBN:9788190115131, The Unani Pharmacopoeia of India Part-1 Volume-1
					Digitoxigenin	IMPHY003770	ISBN:9788172362461
					Odoroside K	IMPHY004044	ISBN:9788185042053
					L-(+)-Arabinose	IMPHY004187	ISBN:9780387706375, ISBN:9788185042145
					Betulin	IMPHY004271	ISBN:9788185042138
					Dambonitol	IMPHY005174	ISBN:9788171360536, ISBN:9788185042084
					Oleandrigenin	IMPHY007502	ISBN:9788172362461
					Kaneric acid	IMPHY008362	ISBN:9788185042138
					Neriantin	IMPHY008577	ISBN:9788185042053
					Oleanderol	IMPHY009450	ISBN:9788185042138
					Urs-12(13)-ene	IMPHY011000	ISBN:9788185042138
					Desacetyloleandrin	IMPHY011368	ISBN:9788185042053
					Urechitoxin	IMPHY011417	ISBN:9788185042053, ISBN:9788185042084
					Isoneriucoumaric acid	IMPHY011535	ISBN:9788185042138
					Bicuculline	IMPHY011634	ISBN:9788185042145
					Oleanolic acid	IMPHY011826	ISBN:9788185042084, ISBN:9788185042138
					Ursolic acid	IMPHY011880	ISBN:9788172361150, ISBN:9788185042084, ISBN:9788185042138
					Betulinic acid	IMPHY012003	ISBN:9788185042138
					Oxotremorine	IMPHY012044	ISBN:9788185042145
					D-Galactose	IMPHY012050	ISBN:9780387706375, ISBN:9788185042145
					Isoquercitrin	IMPHY012721	ISBN:9788185042114
					Methyl 8,16-dihydroxyhexadecanoate	IMPHY013489	ISBN:9788185042138
					Adynerigenin beta-neritrioside	IMPHY013587	ISBN:9788185042145
					C15H18O7.C15H16O6	IMPHY014048	ISBN:9788185042145
					Adynerigenine	IMPHY014335	ISBN:9788172362461
					Adynerigenin beta-odorotrioside	IMPHY014578	ISBN:9788185042145
					Neritaloside	IMPHY014735	ISBN:9788185042053, ISBN:9788185042084
					beta-Sitosterol	IMPHY014836	ISBN:9788185042084
					D-Galacturonic Acid	IMPHY014919	ISBN:9780387706375, ISBN:9788185042145
					Solanoside	IMPHY015028	ISBN:9780387706375
					Rutin	IMPHY015047	ISBN:9788172361150
					Quercitrin	IMPHY015054	ISBN:9788185042114
					L-Rhamnose	IMPHY015056	ISBN:9780387706375, ISBN:9788185042145
	Rhazya stricta	Harmal	seed	seeds used for bad breath	Akuammidine	IMPHY004181	ISBN:9788185042114
					Quebrachamine	IMPHY008805	ISBN:9788185042114
Asphodelaceae	Asphodelus tenuifolius	kawther	whole plant	treat cold	Chrysophanol	IMPHY000220	ISBN:9788185042145
					Aloe emodin	IMPHY000333	ISBN:9788185042145
					Asphodelin	IMPHY003388	ISBN:9788185042145
					1,3,6-Trihydroxy-8-methylanthraquinone	IMPHY009391	ISBN:9788185042145
					Anthraquinone	IMPHY007192	ISBN:9788172360481
					Quercetin	IMPHY004619	ISBN:9770972795006
					Anthraquinone	IMPHY007192	ISBN:9788172360481
					[3-[Hydroxy-(2,3,4,5,6-pentahydroxycyclohexyl)oxyphosphoryl]oxy-2-octadecanoyloxypropyl] octadecanoate	IMPHY008728	ISBN:9770972795006
					1-(11Z-icosenoyl)-2-(9Z,12Z-octadecadienoyl)-sn-glycero-3-phosphoethanolamine	IMPHY009826	ISBN:9770972795006
					beta-Amyrin	IMPHY012223
					Lupeol	IMPHY012473	ISBN:9770972795006
					beta-Sitosterol	IMPHY014836	ISBN:9770972795006, ISBN:9788172360481
					Stigmasterol	IMPHY014842	ISBN:9788172360481
					Anthraquinone	IMPHY007192	ISBN:9788172360481
					Chrysophanol	IMPHY000220	ISBN:9788172362089
					Aloe emodin	IMPHY000333	ISBN:9788172362089
					Danthron	IMPHY003140	ISBN:9788172362089
					Asphodelin	IMPHY003388	ISBN:9788172362089
					Quercetin	IMPHY004619	ISBN:9788172360481
					Luteolin	IMPHY004660	ISBN:9788172362089
					Anthraquinone	IMPHY007192	ISBN:9788172362089
					1,3,6-Trihydroxy-8-methylanthraquinone	IMPHY009391	ISBN:9788172362089
					Lupeol	IMPHY012473	ISBN:9788172360481, ISBN:9788185042084
Brassicaceae	Lepidium sativum	Alrashad	seeds	seeds used for bad breath	Tetracosanoic acid	IMPHY000165	ISBN:9770972795006, ISBN:9788171360536, ISBN:9788172363130
					Riboflavin	IMPHY000846	ISBN:9788171360536
					4-Methylquinoline	IMPHY001211	ISBN:9788171360536, ISBN:9788172363130
					Sinapic acid	IMPHY004130	ISBN:9780387706375, ISBN:9788171360536, ISBN:9788172363130, ISBN:9789327275590
					Sinapine	IMPHY004630	ISBN:9788171360536
					Stearic acid	IMPHY004631	ISBN:9770972795006, ISBN:9788171360536
					Benzyl isothiocyanate	IMPHY005071	ISBN:9788171360536
					1,3-Dibenzylurea	IMPHY006066	ISBN:9788171360536, ISBN:9788172363130
					Phenylacetonitrile	IMPHY006941	ISBN:9788171360536
					N,N'-Dibenzylthiourea	IMPHY007049	ISBN:9788171360536, ISBN:9788172363130
					Docosanoic acid	IMPHY007212	ISBN:9770972795006, ISBN:9788171360536
					Palmitic acid	IMPHY007327	ISBN:9788171360536
					Nicotinic acid	IMPHY007357	ISBN:9788171360536
					Arachidic acid	IMPHY011394	ISBN:9770972795006, ISBN:9788171360536
					{[(E)-(2-phenyl-1-{[3,4,5-trihydroxy-6-(hydroxymethyl)oxan-2-yl]sulfanyl}ethylidene)amino]oxy}sulfonic acid	IMPHY011475	ISBN:9780387706375, ISBN:9788171360536, ISBN:9789327275590
					alpha-Carotene	IMPHY011609	ISBN:9788171360536, ISBN:9788172363130
					Oleic acid	IMPHY011797	ISBN:9770972795006, ISBN:9788171360536
					Uric acid	IMPHY012030	ISBN:9788171360536, ISBN:9789327275590
					D-Galactose	IMPHY012050	ISBN:9780387706375
					Linolenic acid	IMPHY012723	ISBN:9788171360536
					beta-Sitosterol	IMPHY014836	ISBN:9770972795006, ISBN:9788171360536
					D-Glucose	IMPHY014893	ISBN:9780387706375
					L-Arabinose	IMPHY014983	ISBN:9780387706375
					Linoleic acid	IMPHY014990	ISBN:9770972795006
					L-Rhamnose	IMPHY015056	ISBN:9780387706375
	Sisymbrium irio	Haurah	seeds	treat cold and fever	Stearic acid	IMPHY004631	ISBN:9780387706375
					Tetracosenoic acid	IMPHY006187	ISBN:9780387706375
					Palmitic acid	IMPHY007327	ISBN:9780387706375
					Isorhamnetin	IMPHY008724	ISBN:9788185042053, ISBN:9788190115162, The Unani Pharmacopoeia of India Part-1 Volume-5
					Oleic acid	IMPHY011797	ISBN:9780387706375
					Erucic acid	IMPHY011923	ISBN:9780387706375
					Linolenic acid	IMPHY012723	ISBN:9780387706375
	Boswellia sacra	Luban	Resin, Sap	treat Asthma and bronchitis	Myrtenol	IMPHY000099	DOI:10.1080/10412905.1998.9700833
					Octanal	IMPHY000795	DOI:10.1080/10412905.1998.9700833
					Carvacrol	IMPHY001246	DOI:10.1080/10412905.1998.9700833
					Geranylacetone	IMPHY001548	DOI:10.1080/10412905.1998.9700833
					Pinocarvone	IMPHY002072	DOI:10.1080/10412905.1998.9700833
					2-Acetyl-5-methylfuran	IMPHY002720	DOI:10.1080/10412905.1998.9700833
					2-(4-Methylphenyl)propan-2-ol	IMPHY002825	DOI:10.1080/10412905.1998.9700833
					Piperitenone	IMPHY003296	DOI:10.1080/10412905.1998.9700833
					Myrcene	IMPHY003485	DOI:10.1080/10412905.1998.9700833
					Isoamyl acetate	IMPHY003519	DOI:10.1080/10412905.1998.9700833
					Eugenol	IMPHY003536	DOI:10.1080/10412905.1998.9700833
					4-Isopropylbenzaldehyde	IMPHY003545	DOI:10.1080/10412905.1998.9700833
					gamma-Terpinene	IMPHY003982	DOI:10.1080/10412905.1998.9700833
					Verbenone	IMPHY004077	DOI:10.1080/10412905.1998.9700833
					Selina-4(15),7(11)-diene	IMPHY004372	DOI:10.1080/10412905.1998.9700833
					beta-Boswellic acid	IMPHY005084	ISBN:9770976605004
					2-Ethylfuran	IMPHY005257	DOI:10.1080/10412905.1998.9700833
					3-Octen-2-one	IMPHY005994	DOI:10.1080/10412905.1998.9700833
					p-Cymene	IMPHY006145	DOI:10.1080/10412905.1998.9700833
					4'-Methoxyacetophenone	IMPHY006149	DOI:10.1080/10412905.1998.9700833
					Safranal	IMPHY006322	DOI:10.1080/10412905.1998.9700833
					Myrtenal	IMPHY006325	DOI:10.1080/10412905.1998.9700833
					Perillene	IMPHY007131	DOI:10.1080/10412905.1998.9700833
					2-Methyl-3-buten-2-OL	IMPHY007162	DOI:10.1080/10412905.1998.9700833
					Carvacrol methyl ether	IMPHY007201	DOI:10.1080/10412905.1998.9700833
					Hexyl acetate	IMPHY007302	DOI:10.1080/10412905.1998.9700833
					1-Octanol	IMPHY007620	DOI:10.1080/10412905.1998.9700833
					alpha-Boswellic acid	IMPHY008239	ISBN:9770976605004
					alpha-Guaiene	IMPHY008936	DOI:10.1080/10412905.1998.9700833
					6,6-Dimethylbicyclo[3.1.1]heptan-2-one	IMPHY009856	DOI:10.1080/10412905.1998.9700833
					p-Tolyl acetate	IMPHY009861	DOI:10.1080/10412905.1998.9700833
					Myrtenyl acetate	IMPHY009874	DOI:10.1080/10412905.1998.9700833
					Benzaldehyde	IMPHY009946	DOI:10.1080/10412905.1998.9700833
					beta-Elemene	IMPHY010080	DOI:10.1080/10412905.1998.9700833
					beta-Cadinene	IMPHY010603	DOI:10.1080/10412905.1998.9700833
					3-Carene	IMPHY011392	DOI:10.1080/10412905.1998.9700833
					4-Carvomenthenol	IMPHY011396	DOI:10.1080/10412905.1998.9700833
					alpha-Terpinyl acetate	IMPHY011519	DOI:10.1080/10412905.1998.9700833
					beta-Eudesmol	IMPHY011542	DOI:10.1080/10412905.1998.9700833
					(1R)-2-methyl-5-propan-2-ylbicyclo[3.1.0]hex-2-ene	IMPHY011552	DOI:10.1080/10412905.1998.9700833
					Eremophilene	IMPHY011579	DOI:10.1080/10412905.1998.9700833
					d-Borneol	IMPHY011590	DOI:10.1080/10412905.1998.9700833
					Terpinolene	IMPHY011599	DOI:10.1080/10412905.1998.9700833
					alpha-Muurolene	IMPHY011659	DOI:10.1080/10412905.1998.9700833
					Humulene	IMPHY011761	DOI:10.1080/10412905.1998.9700833
					gamma-Muurolene	IMPHY011792	DOI:10.1080/10412905.1998.9700833
					(+)-gamma-Cadinene	IMPHY011793	DOI:10.1080/10412905.1998.9700833
					Humulene epoxide	IMPHY011873	DOI:10.1080/10412905.1998.9700833
					Elemol	IMPHY011890	DOI:10.1080/10412905.1998.9700833
					beta-Thujone	IMPHY011902	DOI:10.1080/10412905.1998.9700833
					gamma-Eudesmol	IMPHY011938	DOI:10.1080/10412905.1998.9700833
					(+)-delta-Cadinene	IMPHY011957	DOI:10.1080/10412905.1998.9700833
					(+)-beta-Phellandrene	IMPHY011965	DOI:10.1080/10412905.1998.9700833
					Carveol	IMPHY011999	DOI:10.1080/10412905.1998.9700833
					Camphor	IMPHY012036	DOI:10.1080/10412905.1998.9700833
					Linalool	IMPHY012058	DOI:10.1080/10412905.1998.9700833
					alpha-Pinene	IMPHY012061	DOI:10.1080/10412905.1998.9700833
					Carvone	IMPHY012075	DOI:10.1080/10412905.1998.9700833
					beta-Pinene	IMPHY012147	DOI:10.1080/10412905.1998.9700833
					Sabinene	IMPHY012165	DOI:10.1080/10412905.1998.9700833
					(1S,2S,6S,7R,8R)-1,3-dimethyl-8-propan-2-yltricyclo[4.4.0.02,7]dec-3-ene	IMPHY012168	DOI:10.1080/10412905.1998.9700833
					Verbenol	IMPHY012198	DOI:10.1080/10412905.1998.9700833
					Sabinene hydrate	IMPHY012205	DOI:10.1080/10412905.1998.9700833
					(-)-alpha-Cadinol	IMPHY012586	DOI:10.1080/10412905.1998.9700833
					tau-Cadinol	IMPHY012587	DOI:10.1080/10412905.1998.9700833
					Caryophyllene oxide	IMPHY012667	DOI:10.1080/10412905.1998.9700833
					(Z)-beta-Ocimene	IMPHY012739	DOI:10.1080/10412905.1998.9700833
					delta-Elemene	IMPHY013093	DOI:10.1080/10412905.1998.9700833
					(-)-Globulol	IMPHY014690	DOI:10.1080/10412905.1998.9700833
					beta-Selinene	IMPHY014708	DOI:10.1080/10412905.1998.9700833
					Zizanene	IMPHY014801	DOI:10.1080/10412905.1998.9700833
					Caswell No. 264AB	IMPHY014806	DOI:10.1080/10412905.1998.9700833
					alpha-Phellandrene	IMPHY014811	DOI:10.1080/10412905.1998.9700833
					beta-Caryophyllene	IMPHY014831	DOI:10.1080/10412905.1998.9700833
					(E)-beta-ocimene	IMPHY014835	DOI:10.1080/10412905.1998.9700833
					Bornyl acetate	IMPHY014847	DOI:10.1080/10412905.1998.9700833
					Camphene	IMPHY014852	DOI:10.1080/10412905.1998.9700833
					Calamenene	IMPHY014865	DOI:10.1080/10412905.1998.9700833
					Limonene	IMPHY014988	DOI:10.1080/10412905.1998.9700833
					trans-Linalool oxide	IMPHY014989	DOI:10.1080/10412905.1998.9700833
					3-Pinanone	IMPHY015040	DOI:10.1080/10412905.1998.9700833
					(+)-cis-Sabinol	IMPHY015062	DOI:10.1080/10412905.1998.9700833
					alpha-Copaene	IMPHY015123	DOI:10.1080/10412905.1998.9700833
					2,6-Dimethyl-2-octene	IMPHY015242	DOI:10.1080/10412905.1998.9700833
					3-Methylbutyl 2-methylbutanoate	IMPHY015746	DOI:10.1080/10412905.1998.9700833
					Allo-Aromadendrene	IMPHY016012	DOI:10.1080/10412905.1998.9700833
					Viridiflorol	IMPHY016053	DOI:10.1080/10412905.1998.9700833
					trans-alpha-Bergamotene	IMPHY016054	DOI:10.1080/10412905.1998.9700833
					3-Methyl-2-(2-methylpropyl)furan	IMPHY017058	DOI:10.1080/10412905.1998.9700833
					Cubane-1-ol	IMPHY017503	DOI:10.1080/10412905.1998.9700833
					p-Mentha-1,3-dien-8-ol	IMPHY017605	DOI:10.1080/10412905.1998.9700833
					2-Ethyl-5-methylfuran	IMPHY017724	DOI:10.1080/10412905.1998.9700833
	Commiphora myrrha	Almyrh	Resin	anti-inflammatory	Eugenol	IMPHY003536	ISBN:9780387706375
					(-)-beta-Bourbonene	IMPHY003977	DOI:10.1080/10412905.2003.9712264
					Isolinalyl acetate	IMPHY006535	The Unani Pharmacopoeia of India Part-1 Volume-2
					Furanodiene	IMPHY008192	DOI:10.1080/10412905.2003.9712264
					3,7(11)-Eudesmadiene	IMPHY009688	DOI:10.1080/10412905.2003.9712264
					beta-Elemene	IMPHY010080	DOI:10.1080/10412905.2003.9712264
					beta-Cadinene	IMPHY010603	DOI:10.1080/10412905.2003.9712264
					Curzerene	IMPHY010611	DOI:10.1080/10412905.2003.9712264
					Lupenone	IMPHY011471	The Unani Pharmacopoeia of India Part-1 Volume-2
					7-epi-alpha-Eudesmol	IMPHY011589	DOI:10.1080/10412905.2003.9712264
					Humulene	IMPHY011761	DOI:10.1080/10412905.2003.9712264
					gamma-Muurolene	IMPHY011792	DOI:10.1080/10412905.2003.9712264
					(+)-gamma-Cadinene	IMPHY011793	DOI:10.1080/10412905.2003.9712264
					Elemol	IMPHY011890	DOI:10.1080/10412905.2003.9712264
					gamma-Eudesmol	IMPHY011938	DOI:10.1080/10412905.2003.9712264
					3-(1,5-Dimethyl-4-hexenyl)-6-methylene-1-cyclohexene	IMPHY012589	DOI:10.1080/10412905.2003.9712264
					Caryophyllene oxide	IMPHY012667	DOI:10.1080/10412905.2003.9712264
					gamma-Elemene	IMPHY012921	DOI:10.1080/10412905.2003.9712264
					delta-Elemene	IMPHY013093	DOI:10.1080/10412905.2003.9712264
					beta-Caryophyllene	IMPHY014831	DOI:10.1080/10412905.2003.9712264
					(-)-Dehydroaromadendrene	IMPHY015604	DOI:10.1080/10412905.2003.9712264
					Furanoeudesma-1,3-diene	IMPHY016664	DOI:10.1080/10412905.2003.9712264
					2-Hydroxyfuranodiene	IMPHY017854	DOI:10.1080/10412905.2003.9712264
					(Z)-alpha-Bisabolene	IMPHY003798	DOI:10.15482/usda.adc/1239279
					Isolinalyl acetate	IMPHY006535	ISBN:9788185042084
					4-O-Methylglucuronic acid	IMPHY008709	DOI:10.15482/usda.adc/1239279
					alpha-Amyrenone	IMPHY011273	DOI:10.15482/usda.adc/1239279, ISBN:9788185042145
					Lupenone	IMPHY011471	ISBN:9788185042145
					alpha-Pinene	IMPHY012061	DOI:10.15482/usda.adc/1239279
					1-Triacontene	IMPHY013841	ISBN:9770972795006
					alpha-Copaene	IMPHY015123	DOI:10.15482/usda.adc/1239279
	Commiphora wightii	Meqel	Resin	treat inflammation	alpha-Camphorene	IMPHY002189	ISBN:9788185042084
					Myrcene	IMPHY003485	ISBN:9788171360536
					E-Guggulsterone	IMPHY003654	ISBN:9788171360536
					Mukulol	IMPHY003893	ISBN:9788171360536, ISBN:9788172360481
					(2E,6Z,10E)-3,7,11-trimethyl-14-propan-2-ylcyclotetradeca-2,6,10-trien-1-ol	IMPHY003895	ISBN:9788172360481
					20-Hydroxypregn-4-en-3-one	IMPHY003974	ISBN:9788171360536
					(8S,9R,10R,13R,14S,17Z)-17-ethylidene-10,13-dimethyl-1,2,6,7,8,9,11,12,14,15-decahydrocyclopenta[a]phenanthrene-3,16-dione	IMPHY004031	ISBN:9788171360536, ISBN:9788172360818
					(20R)-20-Hydroxypregn-4-en-3-one	IMPHY004048	ISBN:9788171360536
					Neocembrene	IMPHY005588	ISBN:9788171360536, ISBN:9788172360481, ISBN:9788185042084
					Cholesterol	IMPHY006300	ISBN:9788171360536, ISBN:9788185042084
					1-Triacontanol	IMPHY006558	ISBN:9788171360536, ISBN:9788172360481
					Pluviatilol	IMPHY006624	ISBN:9788171360536
					Guggulsterol III	IMPHY008746	ISBN:9788171360536, ISBN:9788185042084
					Guggulsterol I	IMPHY008907	ISBN:9788171360536, ISBN:9788185042084
					Guggulsterol II	IMPHY008908	ISBN:9788171360536, ISBN:9788185042084
					Thunbergene	IMPHY010189	ISBN:9788171360536, ISBN:9788172360481, ISBN:9788185042084
					Ferulic acid	IMPHY011802	ISBN:9788171360536
					beta-Caryophyllene	IMPHY014831	ISBN:9788171360536
					beta-Sitosterol	IMPHY014836	ISBN:9788172360481
					Stigmasterol	IMPHY014842	ISBN:9788171360536
					5-[3-(1,3-Benzodioxol-5-yl)-1,3,3a,4,6,6a-hexahydrofuro[3,4-c]furan-6-yl]-1,3-benzodioxole	IMPHY014895	ISBN:9788171360536
Capparaceae	Cadaba Farinosa	Azan Al Arnab	leaf	for cough	Syringic acid	IMPHY000687	ISBN:9770972795006, ISBN:9780387706375
					Isoorientin	IMPHY001801	ISBN:9780387706375, ISBN:9789327275590
					Stachydrine	IMPHY001856	ISBN:9780387706375, ISBN:9788172360481, ISBN:9789327275590
					2-Hydroxycinnamic acid	IMPHY003919	ISBN:9770972795006
					Sinapic acid	IMPHY004130	ISBN:9770972795006
					Kaempferol	IMPHY004388	ISBN:9788172362089
					Quercetin	IMPHY004619	ISBN:9770972795006, ISBN:9780387706375, ISBN:9788172362089, ISBN:9789327275590
					4-Methoxysalicylic acid	IMPHY006175	ISBN:9770972795006, ISBN:9780387706375, ISBN:9789327275590
					2-Hydroxy-6-methoxybenzoic acid	IMPHY006278	ISBN:9770972795006
					Vanillic acid	IMPHY007084	ISBN:9770972795006, ISBN:9780387706375
					4-Hydroxybenzoic acid	IMPHY010083	ISBN:9770972795006, ISBN:9780387706375, ISBN:9789327275590
					Salicylic acid	IMPHY011523	ISBN:9770972795006
					Ferulic acid	IMPHY011802	ISBN:9770972795006, ISBN:9788172362089
					3,4-Dihydroxybenzoic acid	IMPHY011883	ISBN:9770972795006
					Cinnamic acid	IMPHY011960	ISBN:9788172362089
					cis-p-Coumaric acid	IMPHY011972	ISBN:9788172362089
					4-Hydroxycinnamic acid	IMPHY011974	ISBN:9770972795006, ISBN:9788172362089
	Capparis decidua	Kalyl, Kabrh	Leaf	leaf is used for inflammation	Syringic acid	IMPHY000687	ISBN:9770972795006
					2-Hydroxycinnamic acid	IMPHY003919	ISBN:9770972795006
					2-Hydroxy-6-methoxybenzoic acid	IMPHY006278	ISBN:9770972795006
					Vanillic acid	IMPHY007084	ISBN:9770972795006
					Isorhamnetin	IMPHY008724	ISBN:9770972795006
					4-Hydroxybenzoic acid	IMPHY010083	ISBN:9770972795006
					Salicylic acid	IMPHY011523	ISBN:9770972795006
					Ferulic acid	IMPHY011802	ISBN:9770972795006
					3,4-Dihydroxybenzoic acid	IMPHY011883	ISBN:9770972795006
					4-Hydroxycinnamic acid	IMPHY011974	ISBN:9770972795006
	Capparis spinosa	Lisaf	root	Root is used for cure cough	Stachydrine	IMPHY001856	ISBN:9780387706375, ISBN:9788190115162
					Neoglucobrassicin	IMPHY007604	ISBN:9788172362089, ISBN:9788185042114, ISBN:9788190115162
					4-Methoxyglucobrassicin	IMPHY010077	ISBN:9788185042114, ISBN:9788190115162, The Unani Pharmacopoeia of India Part-1 Volume-5
					Indolylglucosinolate	IMPHY010978	ISBN:9788172362089
					3-Indolylmethyl glucosinolate	IMPHY014924	ISBN:9788172362089, ISBN:9788185042114, ISBN:9788190115162, The Unani Pharmacopoeia of India Part-1 Volume-5
Cleomaceae	Cleome brachycarpa	khizimz	whole plant	for inflammation	beta-Bisabolene	IMPHY000399	DOI:10.1080/0972060x.2014.884784
					Cubebol	IMPHY003822	DOI:10.1080/0972060x.2014.884784
					gamma-Terpinene	IMPHY003982	DOI:10.1080/0972060x.2014.884784
					Guaiol	IMPHY004281	DOI:10.1080/0972060x.2014.884784
					1,3,3-Trimethyl-2-oxabicyclo[2.2.2]oct-5-ene	IMPHY004555	DOI:10.1080/0972060x.2014.884784
					Germacrene B	IMPHY005618	DOI:10.1080/0972060x.2014.884784
					Thunbergol	IMPHY005940	DOI:10.1080/0972060x.2014.884784
					Thymol	IMPHY006550	DOI:10.1080/0972060x.2014.884784
					Umbellulon	IMPHY007286	DOI:10.1080/0972060x.2014.884784
					Spathulenol	IMPHY007840	DOI:10.1080/0972060x.2014.884784
					Bulnesol	IMPHY009718	DOI:10.1080/0972060x.2014.884784
					6,6-Dimethyl-2-methylenebicyclo[3.1.1]hept-3-yl acetate	IMPHY009757	DOI:10.1080/0972060x.2014.884784
					Eucalyptol	IMPHY010072	DOI:10.1080/0972060x.2014.884784
					beta-Elemene	IMPHY010080	DOI:10.1080/0972060x.2014.884784
					Thunbergene	IMPHY010189	DOI:10.1080/0972060x.2014.884784
					(1R)-2-methyl-5-propan-2-ylbicyclo[3.1.0]hex-2-ene	IMPHY011552	DOI:10.1080/0972060x.2014.884784
					Germacra-1(10),5-dien-4-ol	IMPHY011564	DOI:10.1080/0972060x.2014.884784
					alpha-Selinene	IMPHY011581	DOI:10.1080/0972060x.2014.884784
					Terpinolene	IMPHY011599	DOI:10.1080/0972060x.2014.884784
					beta-Farnesene	IMPHY011658	DOI:10.1080/0972060x.2014.884784
					alpha-Eudesmol	IMPHY011709	DOI:10.1080/0972060x.2014.884784
					Humulene	IMPHY011761	DOI:10.1080/0972060x.2014.884784
					(+)-gamma-Cadinene	IMPHY011793	DOI:10.1080/0972060x.2014.884784
					Elemol	IMPHY011890	DOI:10.1080/0972060x.2014.884784
					beta-Thujone	IMPHY011902	DOI:10.1080/0972060x.2014.884784
					10-epi-gamma-Eudesmol	IMPHY011939	DOI:10.1080/0972060x.2014.884784
					Hinesol	IMPHY011947	DOI:10.1080/0972060x.2014.884784
					(+)-delta-Cadinene	IMPHY011957	DOI:10.1080/0972060x.2014.884784
					alpha-Pinene	IMPHY012061	DOI:10.1080/0972060x.2014.884784
					beta-Pinene	IMPHY012147	DOI:10.1080/0972060x.2014.884784
					Sabinene	IMPHY012165	DOI:10.1080/0972060x.2014.884784
					Caryophyllene oxide	IMPHY012667	DOI:10.1080/0972060x.2014.884784
					Quercetin 3,7-dirhamnoside	IMPHY014350	ISBN:9788185042145
					beta-Selinene	IMPHY014708	DOI:10.1080/0972060x.2014.884784
					beta-Caryophyllene	IMPHY014831	DOI:10.1080/0972060x.2014.884784
					cis-Sabinene hydrate	IMPHY014874	DOI:10.1080/0972060x.2014.884784
					alpha-Copaene	IMPHY015123	DOI:10.1080/0972060x.2014.884784
					trans-Sabinene hydrate	IMPHY016027	DOI:10.1080/0972060x.2014.884784
					Shyobunol	IMPHY016854	DOI:10.1080/0972060x.2014.884784
					Cabralealactone	IMPHY000838	ISBN:9780387706375, ISBN:9788172362133, ISBN:9788185042114
					[(1S,2R,3R,8R,11R,12R,15S,16R)-2,7,7,11,12-pentamethyl-15-[(2S)-2-methyl-5-oxooxolan-2-yl]-5-oxo-6-oxatetracyclo[9.7.0.02,8.012,16]octadecan-3-yl] acetate	IMPHY002763	ISBN:9788172362133, ISBN:9788185042138
					Ursolic acid	IMPHY011880	ISBN:9788172362133, ISBN:9788185042114
Euphorbiaceae	Acalypha indica	Aeyan al aqrada	Whole plant	used for asthma	Acalyphamide	IMPHY000192	ISBN:9770972795006, ISBN:9780387706375, ISBN:9788172360481
					1,4-Benzoquinone	IMPHY000773	ISBN:9780387706375, ISBN:9788172360481
					Succinimide	IMPHY001870	ISBN:9770972795006
					Sterol	IMPHY012029	ISBN:9788172360481
					beta-Sitosterol	IMPHY014836	ISBN:9770972795006, ISBN:9788172360818
					Stigmasterol	IMPHY014842	ISBN:9788185042114
					Stigmasterol	IMPHY014842	ISBN:9788172360818, ISBN:9788185042114
					Acalyphamide	IMPHY000192	ISBN:9780387706375, ISBN:9788172360481, ISBN:9788185042114
					1,4-Benzoquinone	IMPHY000773	ISBN:9780387706375, ISBN:9788172360481
					Succinimide	IMPHY001870	ISBN:9788185042114
					Aurantiamide	IMPHY005291	ISBN:9788185042114
					2-Methylanthraquinone	IMPHY007191	ISBN:9788185042114
					Asperglaucide	IMPHY010589	ISBN:9788185042114
					Sterol	IMPHY012029	ISBN:9788172360481
					Acalyphamide	IMPHY000192	ISBN:9788190595216
					3-(beta-D-glucopyranosyloxy)-1,2,3,6-tetrahydro-2-hydroxy-4-methoxy-1-methyl-6-oxo-3-pyridinecarbonitrile	IMPHY000855	ISBN:9788190595216
					Kaempferol	IMPHY004388	ISBN:9788190595216
					Corilagin	IMPHY010965	ISBN:9770976605004
					Tannic acid	IMPHY011741	ISBN:9788172360818
					Quinine	IMPHY011837	ISBN:9788190595216
					Acalyphamide	IMPHY000192	DOI:10.15482/usda.adc/1239279, ISBN:9788172360818
					3-(beta-D-glucopyranosyloxy)-1,2,3,6-tetrahydro-2-hydroxy-4-methoxy-1-methyl-6-oxo-3-pyridinecarbonitrile	IMPHY000855	DOI:10.15482/usda.adc/1239279, ISBN:9788172360818, ISBN:9788172361266, ISBN:9789327275590
					Succinimide	IMPHY001870	ISBN:9788172360818
					Calcium oxalate	IMPHY003530	DOI:10.15482/usda.adc/1239279
					Kaempferol	IMPHY004388	DOI:10.15482/usda.adc/1239279, ISBN:9770972795006, ISBN:9780387706375
					Stigmast-5-en-3-yl acetate	IMPHY004705	ISBN:9788172360818
					Aurantiamide	IMPHY005291	DOI:10.15482/usda.adc/1239279, ISBN:9788172360818
					Galangin	IMPHY005434	ISBN:9770972795006
					Chrysin	IMPHY005513	ISBN:9770972795006
					Ascorbic acid	IMPHY006362	DOI:10.15482/usda.adc/1239279
					1-Octacosanol	IMPHY006972	DOI:10.15482/usda.adc/1239279, ISBN:9770972795006, ISBN:9788172360818
					2-Methylanthraquinone	IMPHY007191	DOI:10.15482/usda.adc/1239279, ISBN:9788172360818
					2,2,6,6-Tetramethyl-4-piperidone	IMPHY013780	ISBN:9788172360818, ISBN:9788172361266, ISBN:9789327275590
					beta-Sitosterol	IMPHY014836	ISBN:9770972795006
					L-Quebrachitol	IMPHY014972	ISBN:9788172360818
					beta-Sitosterol-beta-D-glucoside	IMPHY015072	DOI:10.15482/usda.adc/1239279
	Euphorbia hirta	Eshbat alrabui	whole plant	Used in asthma and bronchitis	Flavylium	IMPHY002588	ISBN:9780387706375, ISBN:9789327275590
					3-[6-[[3,5-Dihydroxy-6-methyl-4-(3,4,5-trihydroxy-6-methyloxan-2-yl)oxyoxan-2-yl]oxymethyl]-3,4,5-trihydroxyoxan-2-yl]oxy-2-(3,4-dihydroxyphenyl)-5-hydroxy-7-methoxychromen-4-one	IMPHY005708	ISBN:9788172361266
					Triacontane	IMPHY009413	ISBN:9788172362300
					24-Methylenecycloartanol	IMPHY011393	ISBN:9788172362300
					d-Borneol	IMPHY011590	ISBN:9788172362300
					Leucocianidol	IMPHY011611	ISBN:9788172360481, ISBN:9788172362300
					Cycloartenol	IMPHY011642	ISBN:9788172362300
					Taraxerol	IMPHY011677	ISBN:9788172362300
					Friedelin	IMPHY011688	ISBN:9788172362300
					Euphorbadienol	IMPHY011758	ISBN:9788172362300
					beta-Amyrin	IMPHY012223	ISBN:9788172362300
					beta-Sitosterol	IMPHY014836	ISBN:9788172362300
					Rutin	IMPHY015047	ISBN:9788172362300
					Quercitrin	IMPHY015054	ISBN:9780387706375
Fabaceae	Acacia nilotica	Qarat	leaf	leaf is used for cure cough	Tannic acid	IMPHY011741	ISBN:9788172361266
	Indigofera oblongifolia	Ahasyt, asura	root	root is used for inflammation	1-Triacontanol	IMPHY006558	ISBN:9770972795006
					Louisfieserone	IMPHY008427	ISBN:9770972795006
					beta-Sitosterol	IMPHY014836	ISBN:9770972795006
					beta-Sitosterol-beta-D-glucoside	IMPHY015072	ISBN:9770972795006
	Tephrosia apollinea	Al dafra	root and leaf	Roots and leaves earache, cough, bronchitis	Glabratephrin	IMPHY008081	ISBN:9788185042114
					[(12S,15R,16R)-14,14-dimethyl-6-oxo-4-phenyl-3,11,13-trioxatetracyclo[8.6.0.02,7.012,16]hexadeca-1(10),2(7),4,8-tetraen-15-yl] acetate	IMPHY010936	ISBN:9788185042114
					Lanceolatin A	IMPHY006275	ISBN:9788185042114
					Glabratephrin	IMPHY008081	ISBN:9788185042114
					Pseudosemiglabrin	IMPHY011298	ISBN:9788185042114
					Semiglabrinol	IMPHY011318	ISBN:9788185042138
					Pseudosemiglabrinol	IMPHY011458	ISBN:9788185042138
	Tephrosia purpurea	Hawayrat arjwania	root	Used for bronchitis and asthma	2-Phenylfuro[2,3-h]chromen-4-one	IMPHY000059	ISBN:9788172363093, ISBN:9788185042114, ISBN:9788185042145
					Karanjin	IMPHY000675	ISBN:9788185042114
					Purpurenone	IMPHY001204	ISBN:9788185042138
					Kanjone	IMPHY002122	ISBN:9788185042114
					O-Methylpongamol	IMPHY004480	ISBN:9788172363178, ISBN:9788185042114, ISBN:9788185042145
					Lanceolatin A	IMPHY006275	ISBN:9788185042114
					Tepirindole	IMPHY006650	ISBN:9788185042114
					Rotenone	IMPHY007255	ISBN:9788172363093
					Anhydropisatin	IMPHY008091	ISBN:9788172363093
					Flemichapparin C	IMPHY008324	ISBN:9788172363093
					(-)-Isolonchocarpin	IMPHY009374	ISBN:9788185042114
					1,3-Propanedione, 1-(4-methoxy-5-benzofuranyl)-3-phenyl-	IMPHY010206	ISBN:9788172363093, ISBN:9788185042114
					Tephroglabrin	IMPHY010638	ISBN:9788185042114
					Maackiain	IMPHY012276	ISBN:9788185042138, ISBN:9788185042145
					Tephrosin	IMPHY012317	ISBN:9788172363093
					beta-Sitosterol	IMPHY014836	ISBN:9788185042114
Lamiaceae	Zataria multiflora	Zatar	whole plant	Cough	M-Cymene	IMPHY000602	DOI:10.1080/10412905.1999.9701104
					Carvacrol	IMPHY001246	DOI:10.1002/(sici)1099-1026(200003/04)15:2<119::aid-ffj878>3.0.co;2-v, DOI:10.1080/0972060x.2012.10644073, DOI:10.1080/10412905.1999.9701104, DOI:10.1080/10412905.2002.9699800, DOI:10.1080/10412905.2016.1201546
					Decane	IMPHY001516	DOI:10.1080/10412905.2002.9699800
					Thymol methyl ether	IMPHY001658	DOI:10.1080/10412905.2016.1201546
					3-Octanol	IMPHY001828	DOI:10.1080/10412905.2016.1201546
					Undecane	IMPHY002875	DOI:10.1080/10412905.2002.9699800
					3-Octanone	IMPHY003179	DOI:10.1080/0972060x.2012.10644073, DOI:10.1080/10412905.2016.1201546
					Myrcene	IMPHY003485	DOI:10.1002/(sici)1099-1026(200003/04)15:2<119::aid-ffj878>3.0.co;2-v, DOI:10.1080/10412905.1999.9701104, DOI:10.1080/10412905.2002.9699800, DOI:10.1080/10412905.2016.1201546
					alpha-Fenchene	IMPHY003567	DOI:10.1002/(sici)1099-1026(200003/04)15:2<119::aid-ffj878>3.0.co;2-v
					Bicyclogermacrene	IMPHY003616	DOI:10.1002/(sici)1099-1026(200003/04)15:2<119::aid-ffj878>3.0.co;2-v
					gamma-Terpinene	IMPHY003982	DOI:10.1002/(sici)1099-1026(200003/04)15:2<119::aid-ffj878>3.0.co;2-v, DOI:10.1080/10412905.1999.9701104, DOI:10.1080/10412905.2002.9699800, DOI:10.1080/10412905.2016.1201546
					Guaiol	IMPHY004281	DOI:10.1080/10412905.1999.9701104
					2-Octanol	IMPHY005653	DOI:10.1002/(sici)1099-1026(200003/04)15:2<119::aid-ffj878>3.0.co;2-v
					p-Cymene	IMPHY006145	DOI:10.1002/(sici)1099-1026(200003/04)15:2<119::aid-ffj878>3.0.co;2-v, DOI:10.1080/0972060x.2012.10644073, DOI:10.1080/10412905.2002.9699800, DOI:10.1080/10412905.2016.1201546
					Thymol	IMPHY006550	DOI:10.1080/0972060x.2012.10644073, DOI:10.1080/10412905.1999.9701104, DOI:10.1080/10412905.2002.9699800, DOI:10.1080/10412905.2016.1201546
					1,5,7-Octatrien-3-ol, 3,7-dimethyl-, (3R,5E)-	IMPHY006774	DOI:10.1002/(sici)1099-1026(200003/04)15:2<119::aid-ffj878>3.0.co;2-v
					Tricyclene	IMPHY006950	DOI:10.1080/10412905.1999.9701104
					Linalyl acetate	IMPHY007067	DOI:10.1002/(sici)1099-1026(200003/04)15:2<119::aid-ffj878>3.0.co;2-v
					2-Octanone	IMPHY007200	DOI:10.1002/(sici)1099-1026(200003/04)15:2<119::aid-ffj878>3.0.co;2-v
					Carvacrol methyl ether	IMPHY007201	DOI:10.1002/(sici)1099-1026(200003/04)15:2<119::aid-ffj878>3.0.co;2-v, DOI:10.1080/0972060x.2012.10644073, DOI:10.1080/10412905.2002.9699800
					Viridiflorene	IMPHY007520	DOI:10.1080/0972060x.2012.10644073
					Carvacryl acetate	IMPHY007747	DOI:10.1080/0972060x.2012.10644073, DOI:10.1080/10412905.1999.9701104
					Spathulenol	IMPHY007840	DOI:10.1002/(sici)1099-1026(200003/04)15:2<119::aid-ffj878>3.0.co;2-v, DOI:10.1080/0972060x.2012.10644073
					2-Nonanol	IMPHY009626	DOI:10.1080/10412905.2016.1201546
					Cyclosativene	IMPHY009840	DOI:10.1080/0972060x.2012.10644073
					Dodecane	IMPHY010000	DOI:10.1080/10412905.2002.9699800
					Eucalyptol	IMPHY010072	DOI:10.1002/(sici)1099-1026(200003/04)15:2<119::aid-ffj878>3.0.co;2-v, DOI:10.1080/0972060x.2012.10644073, DOI:10.1080/10412905.1999.9701104, DOI:10.1080/10412905.2002.9699800, DOI:10.1080/10412905.2016.1201546
					(-)-alpha-Himachalene	IMPHY010609	DOI:10.1080/10412905.1999.9701104
					Thymol acetate	IMPHY010887	DOI:10.1080/0972060x.2012.10644073, DOI:10.1080/10412905.1999.9701104, DOI:10.1080/10412905.2002.9699800, DOI:10.1080/10412905.2016.1201546
					Tetradecane	IMPHY011215	DOI:10.1080/10412905.2002.9699800
					3-Carene	IMPHY011392	DOI:10.1080/10412905.2016.1201546
					4-Carvomenthenol	IMPHY011396	DOI:10.1002/(sici)1099-1026(200003/04)15:2<119::aid-ffj878>3.0.co;2-v, DOI:10.1080/0972060x.2012.10644073, DOI:10.1080/10412905.1999.9701104
					alpha-Terpinyl acetate	IMPHY011519	DOI:10.1002/(sici)1099-1026(200003/04)15:2<119::aid-ffj878>3.0.co;2-v
					(1R)-2-methyl-5-propan-2-ylbicyclo[3.1.0]hex-2-ene	IMPHY011552	DOI:10.1002/(sici)1099-1026(200003/04)15:2<119::aid-ffj878>3.0.co;2-v, DOI:10.1080/0972060x.2012.10644073, DOI:10.1080/10412905.1999.9701104, DOI:10.1080/10412905.2002.9699800
					2-Hexenal	IMPHY011562	DOI:10.1002/(sici)1099-1026(200003/04)15:2<119::aid-ffj878>3.0.co;2-v
					(S,1Z,6Z)-8-Isopropyl-1-methyl-5-methylenecyclodeca-1,6-diene	IMPHY011586	DOI:10.1002/(sici)1099-1026(200003/04)15:2<119::aid-ffj878>3.0.co;2-v
					Terpinolene	IMPHY011599	DOI:10.1002/(sici)1099-1026(200003/04)15:2<119::aid-ffj878>3.0.co;2-v, DOI:10.1080/10412905.1999.9701104, DOI:10.1080/10412905.2002.9699800, DOI:10.1080/10412905.2016.1201546
					alpha-Terpinene	IMPHY011643	DOI:10.1002/(sici)1099-1026(200003/04)15:2<119::aid-ffj878>3.0.co;2-v, DOI:10.1080/10412905.2002.9699800
					Neryl acetate	IMPHY011648	DOI:10.1002/(sici)1099-1026(200003/04)15:2<119::aid-ffj878>3.0.co;2-v
					Humulene	IMPHY011761	DOI:10.1002/(sici)1099-1026(200003/04)15:2<119::aid-ffj878>3.0.co;2-v, DOI:10.1080/0972060x.2012.10644073
					Valencene	IMPHY011896	DOI:10.1080/10412905.1999.9701104
					(+)-beta-Phellandrene	IMPHY011965	DOI:10.1002/(sici)1099-1026(200003/04)15:2<119::aid-ffj878>3.0.co;2-v
					Linalool	IMPHY012058	DOI:10.1002/(sici)1099-1026(200003/04)15:2<119::aid-ffj878>3.0.co;2-v, DOI:10.1080/10412905.2016.1201546
					alpha-Pinene	IMPHY012061	DOI:10.1002/(sici)1099-1026(200003/04)15:2<119::aid-ffj878>3.0.co;2-v, DOI:10.1080/0972060x.2012.10644073, DOI:10.1080/10412905.1999.9701104, DOI:10.1080/10412905.2002.9699800, DOI:10.1080/10412905.2016.1201546
					Carvone	IMPHY012075	DOI:10.1080/10412905.1999.9701104
					beta-Pinene	IMPHY012147	DOI:10.1002/(sici)1099-1026(200003/04)15:2<119::aid-ffj878>3.0.co;2-v, DOI:10.1080/0972060x.2012.10644073, DOI:10.1080/10412905.1999.9701104
					alpha-Terpineol	IMPHY012160	DOI:10.1002/(sici)1099-1026(200003/04)15:2<119::aid-ffj878>3.0.co;2-v, DOI:10.1080/0972060x.2012.10644073, DOI:10.1080/10412905.1999.9701104, DOI:10.1080/10412905.2016.1201546
					Sabinene	IMPHY012165	DOI:10.1002/(sici)1099-1026(200003/04)15:2<119::aid-ffj878>3.0.co;2-v, DOI:10.1080/10412905.2002.9699800
					Sabinene hydrate	IMPHY012205	DOI:10.1080/10412905.2002.9699800
					Caryophyllene oxide	IMPHY012667	DOI:10.1002/(sici)1099-1026(200003/04)15:2<119::aid-ffj878>3.0.co;2-v, DOI:10.1080/0972060x.2012.10644073
					(-)-Carvomenthone	IMPHY013764	DOI:10.1002/(sici)1099-1026(200003/04)15:2<119::aid-ffj878>3.0.co;2-v
					Aromadendrene	IMPHY014817	DOI:10.1080/0972060x.2012.10644073, DOI:10.1080/10412905.1999.9701104, DOI:10.1080/10412905.2016.1201546
					beta-Caryophyllene	IMPHY014831	DOI:10.1002/(sici)1099-1026(200003/04)15:2<119::aid-ffj878>3.0.co;2-v, DOI:10.1080/0972060x.2012.10644073, DOI:10.1080/10412905.1999.9701104, DOI:10.1080/10412905.2002.9699800, DOI:10.1080/10412905.2016.1201546
					(E)-beta-ocimene	IMPHY014835	DOI:10.1002/(sici)1099-1026(200003/04)15:2<119::aid-ffj878>3.0.co;2-v
					Bornyl acetate	IMPHY014847	DOI:10.1002/(sici)1099-1026(200003/04)15:2<119::aid-ffj878>3.0.co;2-v
					Camphene	IMPHY014852	DOI:10.1002/(sici)1099-1026(200003/04)15:2<119::aid-ffj878>3.0.co;2-v, DOI:10.1080/0972060x.2012.10644073, DOI:10.1080/10412905.1999.9701104, DOI:10.1080/10412905.2002.9699800
					Cedrol	IMPHY014857	DOI:10.1002/(sici)1099-1026(200003/04)15:2<119::aid-ffj878>3.0.co;2-v
					cis-Sabinene hydrate	IMPHY014874	DOI:10.1002/(sici)1099-1026(200003/04)15:2<119::aid-ffj878>3.0.co;2-v
					Limonene	IMPHY014988	DOI:10.1002/(sici)1099-1026(200003/04)15:2<119::aid-ffj878>3.0.co;2-v, DOI:10.1080/10412905.2002.9699800, DOI:10.1080/10412905.2016.1201546
					trans-Linalool oxide	IMPHY014989	DOI:10.1002/(sici)1099-1026(200003/04)15:2<119::aid-ffj878>3.0.co;2-v
					trans-Verbenol	IMPHY015098	DOI:10.1002/(sici)1099-1026(200003/04)15:2<119::aid-ffj878>3.0.co;2-v
					Allo-Aromadendrene	IMPHY016012	DOI:10.1002/(sici)1099-1026(200003/04)15:2<119::aid-ffj878>3.0.co;2-v
					trans-Sabinene hydrate	IMPHY016027	DOI:10.1080/10412905.2016.1201546
					cis-Dihydrocarvone	IMPHY016898	DOI:10.1002/(sici)1099-1026(200003/04)15:2<119::aid-ffj878>3.0.co;2-v
					Carvacrol	IMPHY001246	DOI:10.1002/1099-1026(200011/12)15:6<373::aid-ffj923>3.0.co;2-9
					Thymol methyl ether	IMPHY001658	DOI:10.1002/1099-1026(200011/12)15:6<373::aid-ffj923>3.0.co;2-9
					3-Octanol	IMPHY001828	DOI:10.1002/1099-1026(200011/12)15:6<373::aid-ffj923>3.0.co;2-9
					3-Octanone	IMPHY003179	DOI:10.1002/1099-1026(200011/12)15:6<373::aid-ffj923>3.0.co;2-9
					Myrcene	IMPHY003485	DOI:10.1002/1099-1026(200011/12)15:6<373::aid-ffj923>3.0.co;2-9
					Bicyclogermacrene	IMPHY003616	DOI:10.1002/1099-1026(200011/12)15:6<373::aid-ffj923>3.0.co;2-9
					gamma-Terpinene	IMPHY003982	DOI:10.1002/1099-1026(200011/12)15:6<373::aid-ffj923>3.0.co;2-9
					1-Octen-3-yl acetate	IMPHY005390	DOI:10.1002/1099-1026(200011/12)15:6<373::aid-ffj923>3.0.co;2-9
					p-Cymene	IMPHY006145	DOI:10.1002/1099-1026(200011/12)15:6<373::aid-ffj923>3.0.co;2-9
					Thymol	IMPHY006550	DOI:10.1002/1099-1026(200011/12)15:6<373::aid-ffj923>3.0.co;2-9
					1,5,7-Octatrien-3-ol, 3,7-dimethyl-, (3R,5E)-	IMPHY006774	DOI:10.1002/1099-1026(200011/12)15:6<373::aid-ffj923>3.0.co;2-9
					Linalyl acetate	IMPHY007067	DOI:10.1002/1099-1026(200011/12)15:6<373::aid-ffj923>3.0.co;2-9
					Carvacrol methyl ether	IMPHY007201	DOI:10.1002/1099-1026(200011/12)15:6<373::aid-ffj923>3.0.co;2-9
					Viridiflorene	IMPHY007520	DOI:10.1002/1099-1026(200011/12)15:6<373::aid-ffj923>3.0.co;2-9
					Carvacryl acetate	IMPHY007747	DOI:10.1002/1099-1026(200011/12)15:6<373::aid-ffj923>3.0.co;2-9
					Spathulenol	IMPHY007840	DOI:10.1002/1099-1026(200011/12)15:6<373::aid-ffj923>3.0.co;2-9
					Eucalyptol	IMPHY010072	DOI:10.1002/1099-1026(200011/12)15:6<373::aid-ffj923>3.0.co;2-9
					Thymol acetate	IMPHY010887	DOI:10.1002/1099-1026(200011/12)15:6<373::aid-ffj923>3.0.co;2-9
					4-Carvomenthenol	IMPHY011396	DOI:10.1002/1099-1026(200011/12)15:6<373::aid-ffj923>3.0.co;2-9
					(1R)-2-methyl-5-propan-2-ylbicyclo[3.1.0]hex-2-ene	IMPHY011552	DOI:10.1002/1099-1026(200011/12)15:6<373::aid-ffj923>3.0.co;2-9
					2-Hexenal	IMPHY011562	DOI:10.1002/1099-1026(200011/12)15:6<373::aid-ffj923>3.0.co;2-9
					d-Borneol	IMPHY011590	DOI:10.1002/1099-1026(200011/12)15:6<373::aid-ffj923>3.0.co;2-9
					Terpinolene	IMPHY011599	DOI:10.1002/1099-1026(200011/12)15:6<373::aid-ffj923>3.0.co;2-9
					alpha-Terpinene	IMPHY011643	DOI:10.1002/1099-1026(200011/12)15:6<373::aid-ffj923>3.0.co;2-9
					Humulene	IMPHY011761	DOI:10.1002/1099-1026(200011/12)15:6<373::aid-ffj923>3.0.co;2-9
					(+)-beta-Phellandrene	IMPHY011965	DOI:10.1002/1099-1026(200011/12)15:6<373::aid-ffj923>3.0.co;2-9
					Linalool	IMPHY012058	DOI:10.1002/1099-1026(200011/12)15:6<373::aid-ffj923>3.0.co;2-9
					alpha-Pinene	IMPHY012061	DOI:10.1002/1099-1026(200011/12)15:6<373::aid-ffj923>3.0.co;2-9
					beta-Pinene	IMPHY012147	DOI:10.1002/1099-1026(200011/12)15:6<373::aid-ffj923>3.0.co;2-9
					alpha-Terpineol	IMPHY012160	DOI:10.1002/1099-1026(200011/12)15:6<373::aid-ffj923>3.0.co;2-9
					Sabinene	IMPHY012165	DOI:10.1002/1099-1026(200011/12)15:6<373::aid-ffj923>3.0.co;2-9
					Caryophyllene oxide	IMPHY012667	DOI:10.1002/1099-1026(200011/12)15:6<373::aid-ffj923>3.0.co;2-9
					(Z)-beta-Ocimene	IMPHY012739	DOI:10.1002/1099-1026(200011/12)15:6<373::aid-ffj923>3.0.co;2-9
					(-)-Carvomenthone	IMPHY013764	DOI:10.1002/1099-1026(200011/12)15:6<373::aid-ffj923>3.0.co;2-9
					alpha-Phellandrene	IMPHY014811	DOI:10.1002/1099-1026(200011/12)15:6<373::aid-ffj923>3.0.co;2-9
					Aromadendrene	IMPHY014817	DOI:10.1002/1099-1026(200011/12)15:6<373::aid-ffj923>3.0.co;2-9
					beta-Caryophyllene	IMPHY014831	DOI:10.1002/1099-1026(200011/12)15:6<373::aid-ffj923>3.0.co;2-9
					(E)-beta-ocimene	IMPHY014835	DOI:10.1002/1099-1026(200011/12)15:6<373::aid-ffj923>3.0.co;2-9
					Camphene	IMPHY014852	DOI:10.1002/1099-1026(200011/12)15:6<373::aid-ffj923>3.0.co;2-9
					cis-Sabinene hydrate	IMPHY014874	DOI:10.1002/1099-1026(200011/12)15:6<373::aid-ffj923>3.0.co;2-9
					Limonene	IMPHY014988	DOI:10.1002/1099-1026(200011/12)15:6<373::aid-ffj923>3.0.co;2-9
					Allo-Aromadendrene	IMPHY016012	DOI:10.1002/1099-1026(200011/12)15:6<373::aid-ffj923>3.0.co;2-9
					cis-Dihydrocarvone	IMPHY016898	DOI:10.1002/1099-1026(200011/12)15:6<373::aid-ffj923>3.0.co;2-9
					Carvacrol	IMPHY001246	DOI:10.1002/1099-1026(200011/12)15:6<373::aid-ffj923>3.0.co;2-9, DOI:10.1111/jicd.12123, ISBN:9780387706375, PMID:20839212
					Thymol methyl ether	IMPHY001658	DOI:10.1002/1099-1026(200011/12)15:6<373::aid-ffj923>3.0.co;2-9, DOI:10.1111/jicd.12123
					3-Octanol	IMPHY001828	DOI:10.1002/1099-1026(200011/12)15:6<373::aid-ffj923>3.0.co;2-9
					3-Octanone	IMPHY003179	DOI:10.1002/1099-1026(200011/12)15:6<373::aid-ffj923>3.0.co;2-9
					Myrcene	IMPHY003485	DOI:10.1002/1099-1026(200011/12)15:6<373::aid-ffj923>3.0.co;2-9, DOI:10.1111/jicd.12123
					Bicyclogermacrene	IMPHY003616	DOI:10.1002/1099-1026(200011/12)15:6<373::aid-ffj923>3.0.co;2-9
					gamma-Terpinene	IMPHY003982	DOI:10.1002/1099-1026(200011/12)15:6<373::aid-ffj923>3.0.co;2-9
					Betulin	IMPHY004271	DOI:10.15482/usda.adc/1239279, ISBN:9780387706375
					1-Octen-3-yl acetate	IMPHY005390	DOI:10.1002/1099-1026(200011/12)15:6<373::aid-ffj923>3.0.co;2-9
					p-Cymene	IMPHY006145	DOI:10.1002/1099-1026(200011/12)15:6<373::aid-ffj923>3.0.co;2-9, ISBN:9780387706375, PMID:11140527
					Thymol	IMPHY006550	DOI:10.1002/1099-1026(200011/12)15:6<373::aid-ffj923>3.0.co;2-9, DOI:10.1111/jicd.12123, ISBN:9780387706375
					1,5,7-Octatrien-3-ol, 3,7-dimethyl-, (3R,5E)-	IMPHY006774	DOI:10.1002/1099-1026(200011/12)15:6<373::aid-ffj923>3.0.co;2-9
					Tricyclene	IMPHY006950	DOI:10.1111/jicd.12123
					Linalyl acetate	IMPHY007067	DOI:10.1002/1099-1026(200011/12)15:6<373::aid-ffj923>3.0.co;2-9
					Carvacrol methyl ether	IMPHY007201	DOI:10.1002/1099-1026(200011/12)15:6<373::aid-ffj923>3.0.co;2-9
					Viridiflorene	IMPHY007520	DOI:10.1002/1099-1026(200011/12)15:6<373::aid-ffj923>3.0.co;2-9
					Carvacryl acetate	IMPHY007747	DOI:10.1002/1099-1026(200011/12)15:6<373::aid-ffj923>3.0.co;2-9, DOI:10.1111/jicd.12123
					Spathulenol	IMPHY007840	DOI:10.1002/1099-1026(200011/12)15:6<373::aid-ffj923>3.0.co;2-9, DOI:10.1111/jicd.12123
					Eucalyptol	IMPHY010072	DOI:10.1002/1099-1026(200011/12)15:6<373::aid-ffj923>3.0.co;2-9, ISBN:9780387706375
					Thymol acetate	IMPHY010887	DOI:10.1002/1099-1026(200011/12)15:6<373::aid-ffj923>3.0.co;2-9, DOI:10.1111/jicd.12123
					3-Carene	IMPHY011392	DOI:10.1002/1099-1026(200011/12)15:6<373::aid-ffj923>3.0.co;2-9
					4-Carvomenthenol	IMPHY011396	DOI:10.1002/1099-1026(200011/12)15:6<373::aid-ffj923>3.0.co;2-9, DOI:10.1111/jicd.12123
					(1R)-2-methyl-5-propan-2-ylbicyclo[3.1.0]hex-2-ene	IMPHY011552	DOI:10.1002/1099-1026(200011/12)15:6<373::aid-ffj923>3.0.co;2-9
					2-Hexenal	IMPHY011562	DOI:10.1002/1099-1026(200011/12)15:6<373::aid-ffj923>3.0.co;2-9
					d-Borneol	IMPHY011590	DOI:10.1002/1099-1026(200011/12)15:6<373::aid-ffj923>3.0.co;2-9, ISBN:9780387706375
					Terpinolene	IMPHY011599	DOI:10.1002/1099-1026(200011/12)15:6<373::aid-ffj923>3.0.co;2-9
					alpha-Terpinene	IMPHY011643	DOI:10.1002/1099-1026(200011/12)15:6<373::aid-ffj923>3.0.co;2-9
					Humulene	IMPHY011761	DOI:10.1002/1099-1026(200011/12)15:6<373::aid-ffj923>3.0.co;2-9, DOI:10.1111/jicd.12123
					(+)-beta-Phellandrene	IMPHY011965	DOI:10.1002/1099-1026(200011/12)15:6<373::aid-ffj923>3.0.co;2-9
					Linalool	IMPHY012058	DOI:10.1002/1099-1026(200011/12)15:6<373::aid-ffj923>3.0.co;2-9, DOI:10.1111/jicd.12123
					alpha-Pinene	IMPHY012061	DOI:10.1002/1099-1026(200011/12)15:6<373::aid-ffj923>3.0.co;2-9
					beta-Pinene	IMPHY012147	DOI:10.1002/1099-1026(200011/12)15:6<373::aid-ffj923>3.0.co;2-9
					alpha-Terpineol	IMPHY012160	DOI:10.1002/1099-1026(200011/12)15:6<373::aid-ffj923>3.0.co;2-9
					Sabinene	IMPHY012165	DOI:10.1002/1099-1026(200011/12)15:6<373::aid-ffj923>3.0.co;2-9
					Isolimonene	IMPHY012591	DOI:10.1111/jicd.12123
					Caryophyllene oxide	IMPHY012667	DOI:10.1002/1099-1026(200011/12)15:6<373::aid-ffj923>3.0.co;2-9, DOI:10.1111/jicd.12123
					(Z)-beta-Ocimene	IMPHY012739	DOI:10.1002/1099-1026(200011/12)15:6<373::aid-ffj923>3.0.co;2-9
					(-)-Carvomenthone	IMPHY013764	DOI:10.1002/1099-1026(200011/12)15:6<373::aid-ffj923>3.0.co;2-9
					alpha-Phellandrene	IMPHY014811	DOI:10.1002/1099-1026(200011/12)15:6<373::aid-ffj923>3.0.co;2-9, DOI:10.1111/jicd.12123
					Aromadendrene	IMPHY014817	DOI:10.1002/1099-1026(200011/12)15:6<373::aid-ffj923>3.0.co;2-9, DOI:10.1111/jicd.12123
					beta-Caryophyllene	IMPHY014831	DOI:10.1002/1099-1026(200011/12)15:6<373::aid-ffj923>3.0.co;2-9, DOI:10.1111/jicd.12123
					(E)-beta-ocimene	IMPHY014835	DOI:10.1002/1099-1026(200011/12)15:6<373::aid-ffj923>3.0.co;2-9
					beta-Sitosterol	IMPHY014836	ISBN:9780387706375
					Camphene	IMPHY014852	DOI:10.1002/1099-1026(200011/12)15:6<373::aid-ffj923>3.0.co;2-9
					cis-Sabinene hydrate	IMPHY014874	DOI:10.1002/1099-1026(200011/12)15:6<373::aid-ffj923>3.0.co;2-9
					Limonene	IMPHY014988	DOI:10.1002/1099-1026(200011/12)15:6<373::aid-ffj923>3.0.co;2-9
					trans-Linalool oxide	IMPHY014989	DOI:10.1111/jicd.12123
					Allo-Aromadendrene	IMPHY016012	DOI:10.1002/1099-1026(200011/12)15:6<373::aid-ffj923>3.0.co;2-9
					cis-Dihydrocarvone	IMPHY016898	DOI:10.1002/1099-1026(200011/12)15:6<373::aid-ffj923>3.0.co;2-9
Moraceae	Morus nigra	Tawat al aswad' aw	whole plant	Cough, fever	1-Hexacosanol	IMPHY007273	ISBN:9780387706375
					Citric acid	IMPHY003500	ISBN:9780387706375
					Ascorbic acid	IMPHY006362	ISBN:9780387706375
					Rutin	IMPHY015047	ISBN:9780387706375
					Rutin	IMPHY015047	ISBN:9780387706375
					Calcium dihydrogen dimalate	IMPHY005441	ISBN:9780387706375
Oxalidaceae	Oxalis corniculata	Alhamad	leaf	Cold and cough	Citric acid	IMPHY003500	ISBN:9780387706375, ISBN:9788171360536, ISBN:9788172360818
					d-Tartaric acid	IMPHY003999	ISBN:9780387706375, ISBN:9788171360536, ISBN:9788172360818
					Ascorbic acid	IMPHY006362	ISBN:9780387706375, ISBN:9788171360536
					Isovitexin	IMPHY008689	ISBN:9780387706375, ISBN:9788171360536, ISBN:9788172362461, ISBN:9789327275590
					Vitamin E	IMPHY008937	ISBN:9780387706375, ISBN:9788172362461
					beta-Tocopherol	IMPHY011554	ISBN:9780387706375, ISBN:9788172362461
					alpha-Carotene	IMPHY011609	ISBN:9780387706375, ISBN:9788171360536, ISBN:9789327275590
					Vitexin	IMPHY012713	ISBN:9780387706375, ISBN:9788171360536, ISBN:9788172362461, ISBN:9789327275590
Rhamnaceae	Ziziphus spina-christi	Sidr	fruit	treat chest pain	Ascorbic acid	IMPHY006362	ISBN:9788172363093
					Zizyphine F	IMPHY002113	ISBN:9788185042145
					Jubanine A	IMPHY002258	ISBN:9788185042145
					Amphibine H	IMPHY004510	ISBN:9788185042145
Salvadoraceae	Salvadora persica	Rak	leaf	treat swelling and cough	{[(E)-(2-phenyl-1-{[3,4,5-trihydroxy-6-(hydroxymethyl)oxan-2-yl]sulfanyl}ethylidene)amino]oxy}sulfonic acid	IMPHY011475	ISBN:9788172361150, ISBN:9788190115162, The Unani Pharmacopoeia of India Part-1 Volume-5
					beta-Sitosterol	IMPHY014836	ISBN:9788190115162, The Unani Pharmacopoeia of India Part-1 Volume-5
Solanaceae	Datura innoxia	Alshuwkia, aldatura	leaf and seed	asthma	1alphaH,5alphaH-Tropane-3alpha,6beta,7beta-triol, 3-(2-methylcrotonate), (E)-	IMPHY006831	ISBN:9780387706375, ISBN:9788185042053, ISBN:9788185042114
					Hyoscine	IMPHY011479	ISBN:9780387706375, ISBN:9788172360481, ISBN:9788185042053, ISBN:9788185042114
					Hyoscyamine	IMPHY012357	ISBN:9780387706375, ISBN:9788185042053, ISBN:9788185042114
					Daturaolone	IMPHY002062	ISBN:9788185042084, ISBN:9788185042114
					Daturadiol	IMPHY003091	ISBN:9788185042084, ISBN:9788185042114
					L-(+)-Arabinose	IMPHY004187	ISBN:9788185042053
					1alphaH,5alphaH-Tropane-3alpha,6beta,7beta-triol, 3-(2-methylcrotonate), (E)-	IMPHY006831	ISBN:9780387706375, ISBN:9788185042114
					Hyoscine	IMPHY011479	ISBN:9788172360481, ISBN:9788185042114
					Oleic acid	IMPHY011797	ISBN:9788185042053
					D-Galactose	IMPHY012050	ISBN:9788185042053
					L-Fucose	IMPHY012161	ISBN:9788185042053
					Hyoscyamine	IMPHY012357	ISBN:9780387706375, ISBN:9788172360481, ISBN:9788185042114
					D-Glucose	IMPHY014893	ISBN:9788185042053
					Linoleic acid	IMPHY014990	ISBN:9788185042053
					D-Mannose	IMPHY015000	ISBN:9788185042053
					D-Xylose	IMPHY015116	ISBN:9788185042053
	Datura metel	Meranha	flower and leaf	Flowers and leaves smoked as a treatment for asthma	Withametelin F	IMPHY010476	ISBN:9770972795006
					Hyoscine	IMPHY011479	ISBN:9788171360536, ISBN:9788172361150, ISBN:9788185042053
					Hyoscyamine	IMPHY012357	ISBN:9788172361150, ISBN:9788185042053
					Withafastuosin F	IMPHY014344	ISBN:9770972795006
					Withanolide B	IMPHY002648	ISBN:9770972795006
					8-[(10R,13S,17R)-10,13-dimethyl-1-oxo-4,7,8,9,11,12,14,15,16,17-decahydrocyclopenta[a]phenanthren-17-yl]-5-methyl-4-methylidene-2,6-dioxabicyclo[3.3.1]nonan-3-one	IMPHY003277	ISBN:9770972795006, ISBN:9788172362300, ISBN:9788185042053
					Withametelin E	IMPHY003686	ISBN:9770972795006
					(1S,5S,8R)-8-[(10R,13S)-10,13-dimethyl-1-oxo-4,7,8,9,11,12,14,15,16,17-decahydrocyclopenta[a]phenanthren-17-yl]-4-(methoxymethyl)-5-methyl-2,6-dioxabicyclo[3.3.1]nonan-3-one	IMPHY004278	ISBN:9788185042053
					Ascorbic acid	IMPHY006362	ISBN:9788172361150
					Withanolide S	IMPHY008698	ISBN:9788172362300
					Daturilinol	IMPHY008964	ISBN:9788172362300, ISBN:9788185042053
					Withametelin C	IMPHY009098	ISBN:9770972795006
					Withafastuosin B	IMPHY009119	ISBN:9770972795006, ISBN:9788185042145
					Withametelin B	IMPHY009120	ISBN:9770972795006, ISBN:9788172362300, ISBN:9788185042145
					Withametelin D	IMPHY009123	ISBN:9770972795006
					Datumetine	IMPHY009440	ISBN:9788172362300, ISBN:9788185042053
					Withametelin F	IMPHY010476	ISBN:9770972795006
					Isowithametelin	IMPHY010687	ISBN:9770972795006, ISBN:9788172362300, ISBN:9788185042138
					Hyoscine	IMPHY011479	ISBN:9788171360536, ISBN:9788172360481, ISBN:9788172361150, ISBN:9788185042053, ISBN:9788185042084, ISBN:9789327275590
					Hyoscyamine	IMPHY012357	ISBN:9788172360481, ISBN:9788172361150, ISBN:9788172361266, ISBN:9788185042053
					12-Deoxywithastramonolide	IMPHY013466	ISBN:9770972795006
					Withafastuosin C	IMPHY014529	ISBN:9770972795006
					Withametelin H	IMPHY014530	ISBN:9770972795006
Verbenaceae	Lantana camara	Muqusatan, lantana, Multawiat Em Kalthoom	Roots	root is used for cough	Geniposide	IMPHY000567	ISBN:9788172362461
					Ajugose	IMPHY000872	ISBN:9788172362461
					Verbascose	IMPHY000874	ISBN:9788172362461
					Verbascotetraose	IMPHY001116	ISBN:9788172362461
					Shanzhiside methyl ester	IMPHY002688	ISBN:9788172362461
					Theveside	IMPHY003120	ISBN:9788172362461
					Theviridoside	IMPHY003353	ISBN:9788172362461
					Stachyose	IMPHY003358	ISBN:9788172362461
					8-Epiloganin	IMPHY003701	ISBN:9788172361150, ISBN:9788172362461
					3-Oxopomolic acid	IMPHY006885	ISBN:9770972795006
					Hederagenin	IMPHY007224	ISBN:9770972795006
					Rehmannic acid	IMPHY007506	ISBN:9770972795006
					Lantanose A	IMPHY007511	ISBN:9788172362461
					Lantanose B	IMPHY007512	ISBN:9788172362461
					Lantanolic acid	IMPHY010562	ISBN:9788172362461
					Oleanonic acid	IMPHY011360	ISBN:9770972795006
					Oleanolic acid	IMPHY011826	ISBN:9770972795006, ISBN:9788172362461
					(1S,2S,6S,10R,11S,14S,15R,18R,20S)-20-hydroxy-8,8,14,15,19,19-hexamethyl-10-[(Z)-2-methylbut-2-enoyl]oxy-21-oxahexacyclo[18.2.2.01,18.02,15.05,14.06,11]tetracos-4-ene-11-carboxylic acid	IMPHY013592	ISBN:9770972795006
					beta-Sitosterol	IMPHY014836	ISBN:9770972795006
					Oleanolic acid acetate	IMPHY015030	ISBN:9770972795006
	Phyla nodiflora	Zanzala	whole plant	For fever and asthma	Methyl salicylate	IMPHY003050	ISBN:9788190648912
					Batatifolin	IMPHY004420	ISBN:9788190115162
					Nepetin	IMPHY004877	ISBN:9788190648912
					1-Octen-3-OL	IMPHY005345	ISBN:9788190648912
					2-Phenylethanol	IMPHY006279	ISBN:9788190648912
					8-Isopropyl-2,5-dimethyl-1,2,3,4-tetrahydronaphthalene	IMPHY010182	ISBN:9788190648912
					Nodifloridin B	IMPHY010717	Standardization of Single Drugs of Unani Medicine Part - IV
					Nodiflorin A	IMPHY010727	ISBN:9788190115162, Standardization of Single Drugs of Unani Medicine Part - IV
					Linalool	IMPHY012058	ISBN:9788190648912
